# Supplementary material for: Valproic Acid Reduces Invasiveness and Cellular Growth in 2D and 3D Glioblastoma Cell Lines
Source: Int J Mol Sci. 2025 Jul 9;26(14):6600. doi: 10.3390/ijms26146600 (PMC12294272; doi:10.3390/ijms26146600)
Supplement: Supplementary file 1 [file ijms-26-06600-s001.zip]

Archive with 1 entries (1 files):
- ijms-3620442-supplementary.pdf
